# Supplementary material for: Müller glia derived EVs promote neurite recovery of an enriched population of retinal ganglion like cells derived from hESC retinal organoids after damage
Source: Sci Rep. 2026 Mar 3;16:11853. doi: 10.1038/s41598-026-42089-8 (PMC13065809; doi:10.1038/s41598-026-42089-8)
Supplement: Supplementary file 5 — Supplementary Material 5 [file 41598_2026_42089_MOESM5_ESM.xlsx]

## Sheet: Sheet1
Supplementary Table 3 : Proteome Profiler Human Phospho-Kinase Array Normalised arbitrary values
Table shows the normalised arbitrary values as measured by Image J from the chemiluminescent dot blot arrays using the Proteome Profiler Human Phospho-Kinase Array kit. (n=4)
	Control				NMDA				NMDA + EV
eNOS	0.0297688	0.032186	0.019024	0.077173	0.046429		0.0111423	0.11659		0.045061	0.0452155	0.062127
ERK1/2	0.0180384		0.017088	0.020087	0.016939		0.00153777	0.102149			0.0146271	0.021262
Fgr	0.0381473		0.013501	0.015415			0.018991	0.053199	0.01836		0.0163297	0.017776
GSKa/b	0.107351		0.064048	0.035441	0.049132		0.102575	0.090547	0.069028		0.0715935	0.049579
GSK-3b	0.303214	0.07762	0.198553	0.238859	0.269638	0.038121	0.237937	0.329525	0.2102	0.088422	0.290935	0.242795
HSP27								0.0111
JNK1/2/3	0.0814982		0.018905	0.014654			0.0382208	0.096992	0.025246		0.0273039	0.025141
Lck	0.028635							0.031763
Lyn	0.0635483		0.017315	0.036257	0.033443		0.022673	0.10663	0.035348	0.010941	0.0181833	0.016595
MSK1/2	0.0314154		0.041297	0.032429	0.017697		0.017685	0.076061	0.032328	0.029462	0.052597	0.016662
p38a	0.0421332		0.014548	0.008745			0.0402974	0.061865			0.0236179	0.026475
PDGF Rb	0.0430124		0.014822	0.014356		0.022428		0.058934			0.0231823	0.031759
PLC-gamma1	0.0433358	0.013444	0.036084	0.051959	0.02612	0.02295	0.020379	0.074924	0.018749	0.00483	0.0206115	0.029021
Src	0.0636355	0.041591	0.120135	0.08002	0.047539	0.038618	0.092067	0.162448	0.0729	0.044843	0.165572	0.064001
STAT2			0.023525	0.017189			0.0714299	0.040658		0.025766	0.0259776	0.035281
STATa/b	0.0667484		0.041526	0.045797	0.034893	0.024626	0.036888	0.13637	0.027905		0.0510108	0.076384
WNK1	0.0480305	0.036531	0.090744	0.144528	0.032173	0.028934	0.0622191	0.159689		0.015382	0.0591348	0.156036
Yes	0.0375042	0.019675	0.042151	0.048271	0.025164	0.012	0.0344209	0.102186	0.026147	0.015775	0.0630673	0.031409
B-catenin	0.405287	0.169579	0.359133	0.409941	0.410111	0.191804	0.488375	0.438666	0.441399	0.16885	0.373732	0.362378
Akt1/2/3	0.0161593	0.021654	0.004886	0.074781	0.024056	0.040465		0.073684		0.042847	0.00782737	0.030013
Akt1/2/3	0.0252214	0.063977	0.006587	0.043912	0.015884	0.071225	0.0016295	0.056551		0.087396	0.0113836	0.009873
Chk-2	0.0202054	0.05769	0.012732	0.050106	0.02265	0.08248	0.00677602	0.057842		0.071391	0.0129464	0.027524
c-Jun	0.0246435	0.038474	0.005082	0.138007	0.029621	0.056393		0.116396		0.056244	0.013929	0.062269
p53	0.0352415	0.042793	0.049391	0.051151	0.023096	0.044354	0.0809841	0.106209	0.041558	0.078853	0.0650218	0.083343
p53	0.0349678	0.055201	0.046824	0.098495	0.038336	0.053193	0.0193325	0.106065	0.033629	0.079788	0.0607315	0.07386
p53	0.0262595	0.036534	0.021925	0.062373	0.03312	0.063063		0.142095	0.021825	0.061503	0.00831731	0.061714
p70 S6 kinase	0.0168279	0.040726		0.00568		0.030822	0.00212206	0.029104	0.023154	0.063897
p70 S6 kinase		0.015625				0.015854		0.010897		0.02818
PRAS40	0.0291838	0.056007	0.013167	0.067025	0.037545	0.096659	0.00388263	0.102906	0.021832	0.091152	0.0196903	0.058467
PYK2	0.0254986	0.078361	0.012544	0.011927	0.019825	0.060724	0.0234421	0.050112	0.032676	0.106398	0.0225865	0.017722
RSK1/2		0.030731	0.004138			0.017527		0.02206		0.045474
RSK1/2/3	0.0174931	0.040652		0.024821	0.019698	0.064094		0.045277	0.019405	0.144447		0.027792
STAT1		0.109106		0.00582		0.062179	0.00432832	0.007853		0.136434	0.00926739	0.005268
STAT3		0.017606				0.017273		0.015734		0.029736
STAT3	0.0573814	0.097731	0.054314	0.319215	0.096606	0.13113	0.0531078	0.358868	0.038169	0.202843	0.0450165	0.465265
STAT6		0				0				0.022191
HSP60	0.702605	0.336584	0.432335	0.688896	0.799287	0.372469	0.374973	0.806252	0.658677	0.361703	0.455299	0.537605
